# Supplementary material for: Feeding Expressed Breast Milk Alters the Microbial Network of Breast Milk and Increases Breast Milk Microbiome Diversity over Time
Source: Microorganisms. 2024 Dec 25;13(1):12. doi: 10.3390/microorganisms13010012 (PMC11767962; doi:10.3390/microorganisms13010012)
Supplement: Supplementary file 1 [file microorganisms-13-00012-s001.zip]

Archive with 1 entries (1 files):
- microorganisms-3357870-supplementary.pdf
